# Supplementary material for: Feasibility and Preliminary Efficacy of Wearable Focal Vibration Therapy on Gait and Mobility in People with Multiple Sclerosis: A Pilot Study
Source: Bioengineering (Basel). 2025 Aug 29;12(9):932. doi: 10.3390/bioengineering12090932 (PMC12467686; doi:10.3390/bioengineering12090932)
Supplement: Supplementary file 1 [file bioengineering-12-00932-s001.zip]

Archive with 1 entries (1 files):
- bioengineering-3832053-supplementary.pdf
